# Supplementary material for: Leveraging Subjective Parameters and Biomarkers in Machine Learning Models: The Feasibility of lnc-IL7R for Managing Emphysema Progression
Source: Diagnostics (Basel). 2025 May 3;15(9):1165. doi: 10.3390/diagnostics15091165 (PMC12071574; doi:10.3390/diagnostics15091165)
Supplement: Supplementary file 1 [file diagnostics-15-01165-s001.zip]

Archive with 1 entries (1 files):
- diagnostics-3574348-supplementary.pdf
